# Supplementary material for: A simple and rapid LC-MS/MS method for therapeutic drug monitoring of cetuximab: a GPCO-UNICANCER proof of concept study in head-and-neck cancer patients
Source: Sci Rep. 2017 Jun 2;7:2714. doi: 10.1038/s41598-017-02821-x (PMC5457398; doi:10.1038/s41598-017-02821-x)
Supplement: Supplementary file 1 — Dataset1 TableA [file 41598_2017_2821_MOESM1_ESM.csv]

Sample Number	Sample Name	Standard. Conc (�g/mL)	RT	Area HT4 y16+2	IS Area HT4 y16+2	Calculated Conc. (�g/mL)	Area HT4 y14+2	Area HT4 y15+2
160704-001	blank plasma	ND	ND	ND	ND	NA	ND	ND
160704-002	S0	ND	ND	ND	7553	NA	ND	ND
160704-003	S1	1	8.1	900	8128	0.9713	ND	2390
160704-004	S3	12	8.1	11799	9814	10.8	3249	8823
160704-005	S5	100	8.1	79134	8112	87.82	22333	47215
160704-006	S7	300	8.1	244348	6790	324.1	70578	138365
160704-007	S8	400	8.1	327492	6576	448.5	94479	183935
160704-008	S9	1000	8.1	555713	4736	1057	155889	306099
160704-015	S1b	1	8.1	1192	9399	1.116	354	2571
160704-016	S2	2	8.1	1613	8429	1.697	481	1839
160704-017	S4	40	8.1	34981	9012	34.93	9738	18574
160704-018	S6	200	8.1	160029	6485	222.2	47055	85890
160704-019	S8	400	8.1	310781	6506	430.2	97182	169491
160704-020	S9b	1000	8.1	500832	4659	968.1	139783	237460
160704-021	blank plasma	ND	8.1	ND	ND	ND	ND	ND
