# Supplementary material for: A simple and rapid LC-MS/MS method for therapeutic drug monitoring of cetuximab: a GPCO-UNICANCER proof of concept study in head-and-neck cancer patients
Source: Sci Rep. 2017 Jun 2;7:2714. doi: 10.1038/s41598-017-02821-x (PMC5457398; doi:10.1038/s41598-017-02821-x)
Supplement: Supplementary file 2 — Dataset1 TableB [file 41598_2017_2821_MOESM2_ESM.csv]

Sample Number	Sample Name	Standard. Conc (�g/mL)	RT	Area LT3 y10+2	IS Area LT3 y10+2	Calculated Conc. (�g/mL)	Area LT3 y12+2	Area LT3 y11+2
160704-001	blank plasma	NA	ND	ND	ND	ND	ND	ND
160704-002	S0	NA	ND	ND	103567	ND	ND	ND
160704-003	S1	1	3.0	3865	95230	1.064	2487	1059
160704-004	S3	12	3.0	47224	96594	10.78	32023	15551
160704-005	S5	100	3.0	346091	85529	87.92	234970	115573
160704-006	S7	300	3.0	999729	68185	318.1	684623	333823
160704-007	S8	400	3.0	1290837	66250	422.6	873755	429364
160704-008	S9	1000	3.0	2934032	65359	973.5	1964108	967872
160704-009	S1b	1	3.0	3725	101856	0.977	2458	987
160704-010	S2	2	3.0	6948	89072	1.875	4419	1866
160704-011	S4	40	3.0	133997	77574	37.64	89078	44045
160704-012	S6	200	3.0	673372	64261	227.4	450893	220728
160704-013	S8	400	3.0	1298233	63013	446.9	849983	418383
160704-014	S9b	1000	3.0	3017074	68281	958.2	1967880	971051
160704-015	blank plasma	ND	ND	ND	ND	ND	ND	ND
