# Supplementary material for: A simple and rapid LC-MS/MS method for therapeutic drug monitoring of cetuximab: a GPCO-UNICANCER proof of concept study in head-and-neck cancer patients
Source: Sci Rep. 2017 Jun 2;7:2714. doi: 10.1038/s41598-017-02821-x (PMC5457398; doi:10.1038/s41598-017-02821-x)
Supplement: Supplementary file 3 — Dateset2 Table A [file 41598_2017_2821_MOESM3_ESM.csv]

Sample Number	Sample Name	RT	Area HT4 y16+2	IS Area HT4 y16+2	Calculated Conc. (�g/mL)	Area HT4 y14+2	Area HT4 y15+2
160704-100	P1-T0	8.1	48557	10613	41.18	12812	21419
160704-101	P1-Tmax	8.1	116846	9501	110.7	32014	48249
160704-102	P2-Tmax	8.1	224024	8951	225.4	60914	85673
160704-103	P2-T0	8.1	53108	9246	51.7	14546	25326
160704-104	P3-T0	8.1	9699	9230	9.437	2482	6021
160704-105	P3-Tmax	8.1	90892	10472	78.14	25024	40259
160704-106	P4-T0	8.1	48591	9761	44.8	12788	20528
160704-107	P4-Tmax	8.1	135517	10226	119.3	37519	57435
160704-108	P5-T0	8.1	81616	9913	74.12	22216	32020
160704-109	P5-Tmax	8.1	151223	8169	166.7	41862	63867
160704-110	P6-T0	8.1	9980	6737	13.32	2625	8114
160704-111	P6-Tmax	8.1	77548	7468	93.49	21404	33433
160704-112	P7-T0	8.1	26736	9743	24.69	7465	13111
160704-113	P7-Tmax	8.1	106602	8754	109.6	29720	45582
160704-114	P8-T0	8.1	26016	8171	28.65	6971	14190
160704-115	P8-Tmax	8.1	101615	8188	111.7	27416	41221
160704-116	P9-T0	8.1	50489	6973	65.18	13934	21199
160704-117	P9-Tmax	8.1	172745	8075	192.6	47361	67313
160704-118	P10-T0	8.1	23511	9385	22.54	6533	10803
160704-119	P10-Tmax	8.1	106751	9972	96.38	29803	44034
160704-120	P11-T0	8.1	63741	8447	67.93	17621	25547
160704-121	P11-Tmax	8.1	133791	9250	130.2	36478	52654
160704-122	P12-T0	8.1	26377	8085	29.35	7515	13701
160704-123	P12-Tmax	8.1	144057	10089	128.6	38748	55388
160704-124	P13-T0	8.1	78054	9803	71.68	21763	33993
160704-125	P13-Tmax	8.1	122951	6980	158.6	33180	49627
160704-126	P14-T0	8.1	57137	11014	46.7	15925	24590
160704-127	P14-Tmax	8.1	101645	7253	126.2	27374	40224
160704-128	P15-T0	8.1	23321	10346	20.28	6491	10933
160704-129	P15-Tmax	8.1	86343	9720	79.97	24276	37940
160704-130	P16-T0	8.1	67139	8468	71.38	18879	29810
160704-131	P16-Tmax	8.1	156534	7412	190.2	43369	63834
160704-132	P17-T0	8.1	17382	7607	20.55	4786	10870
160704-133	P17-Tmax	8.1	125887	7573	149.7	33940	51121
160704-134	P18-T0	8.1	62583	8471	66.51	17200	26887
160704-135	P18-Tmax	8.1	129551	8293	140.7	35998	53838
160704-136	P19-T0	8.1	50210	8879	50.9	13358	23510
160704-137	P19-Tmax	8.1	177896	7755	206.6	49267	70509
160704-138	P20-T0	8.1	52385	8809	53.53	14317	23006
160704-139	P20-Tmax	8.1	136691	7436	165.5	37399	53591
160704-140	P21-T0	8.1	36730	7465	44.29	9988	16956
160704-141	P21-Tmax	8.1	109201	5745	171.2	29707	45041
160704-142	P22-T0	8.1	54380	9634	50.81	15208	22727
160704-143	P22-Tmax	8.1	120836	8125	133.9	33003	45431
160704-144	P23-T0	8.1	30465	5838	46.97	8332	14658
160704-145	P23-Tmax	8.1	74328	5544	120.7	20229	30129
160704-146	P24-T0	ND	ND	7819	-	ND	ND
160704-147	P24-Tmax	8.1	65412	7818	75.32	17567	27981
