# Supplementary material for: A simple and rapid LC-MS/MS method for therapeutic drug monitoring of cetuximab: a GPCO-UNICANCER proof of concept study in head-and-neck cancer patients
Source: Sci Rep. 2017 Jun 2;7:2714. doi: 10.1038/s41598-017-02821-x (PMC5457398; doi:10.1038/s41598-017-02821-x)
Supplement: Supplementary file 4 — Dateset2 Table A [file 41598_2017_2821_MOESM4_ESM.csv]

Sample Number	Sample Name	RT	Area LT3 y10+2	IS Area LT3 y10+2	Calculated Conc. (�g/mL)	Area LT3 y12+2	Area LT3 y11+2
160704-100	P1-T0	3.0	224366	124487	39.26	118526	59128
160704-101	P1-Tmax	3.0	534650	115187	100.8	303376	146919
160704-102	P2-Tmax	3.0	928368	102956	195.7	553859	265677
160704-103	P2-T0	3.0	227453	107752	45.95	129541	62811
160704-104	P3-T0	3.0	42353	119324	7.88	24369	11991
160704-105	P3-Tmax	3.0	353753	118046	65.16	206534	101528
160704-106	P4-T0	3.0	228572	122560	40.62	129837	63247
160704-107	P4-Tmax	3.0	584160	113960	111.3	341682	164102
160704-108	P5-T0	3.0	408878	118285	75.13	235363	108778
160704-109	P5-Tmax	3.0	726609	101485	155.4	418909	183924
160704-110	P6-T0	3.0	47320	92943	11.22	27966	13120
160704-111	P6-Tmax	3.0	356013	99330	77.89	205621	96472
160704-112	P7-T0	3.0	117355	108871	23.55	69516	32703
160704-113	P7-Tmax	3.0	450432	99258	98.57	273552	128698
160704-114	P8-T0	3.0	102641	92205	24.32	61223	28776
160704-115	P8-Tmax	3.0	374303	85165	95.47	205002	100222
160704-116	P9-T0	3.0	236955	90331	57.06	141945	60402
160704-117	P9-Tmax	3.0	765019	94773	175.2	460500	221194
160704-118	P10-T0	3.0	105653	104424	22.12	58661	28192
160704-119	P10-Tmax	3.0	441613	100953	95.03	244220	118738
160704-120	P11-T0	3.0	247879	95471	56.48	148065	71976
160704-121	P11-Tmax	3.0	508383	100119	110.3	302744	144852
160704-122	P12-T0	3.0	132984	114427	25.38	78277	36737
160704-123	P12-Tmax	3.0	649386	126421	111.6	369875	176485
160704-124	P13-T0	3.0	363372	130956	60.34	222138	105012
160704-125	P13-Tmax	3.0	434623	65142	144.8	256296	119785
160704-126	P14-T0	3.0	309180	139053	48.39	183490	82398
160704-127	P14-Tmax	3.0	638014	127539	108.6	344946	167203
160704-128	P15-T0	3.0	116211	133519	19.05	70185	28851
160704-129	P15-Tmax	3.0	403307	128165	68.41	231611	111280
160704-130	P16-T0	3.0	314171	111780	61.12	188720	90119
160704-131	P16-Tmax	3.0	641646	82314	169.2	398807	188239
160704-132	P17-T0	3.0	73781	92800	17.42	45892	21149
160704-133	P17-Tmax	3.0	465426	80830	125	287015	133237
160704-134	P18-T0	3.0	295067	105184	61.01	160743	78508
160704-135	P18-Tmax	3.0	581129	104418	120.8	358389	170102
160704-136	P19-T0	3.0	214728	102894	45.43	131775	63844
160704-137	P19-Tmax	3.0	617282	76965	174.1	381717	176387
160704-138	P20-T0	3.0	166334	79947	45.29	103684	46669
160704-139	P20-Tmax	3.0	524666	78053	145.9	314651	145122
160704-140	P21-T0	3.0	160968	92811	37.79	89842	43129
160704-141	P21-Tmax	3.0	601885	97246	134.4	353674	147540
160704-142	P22-T0	3.0	160721	69027	50.67	92705	43095
160704-143	P22-Tmax	3.0	388107	67762	124.4	235957	109187
160704-144	P23-T0	3.0	112333	59567	41.07	65800	29891
160704-145	P23-Tmax	3.0	306633	65711	101.4	189649	79045
160704-146	P24-T0	ND	ND	93535	-	ND	ND
160704-147	P24-Tmax	3.0	291659	97369	65.13	180748	83239
